# Supplementary material for: On the Squalene Content of CV Chondrolia Chalkidikis and Chalkidiki (Greece) Virgin Olive Oil
Source: Molecules. 2021 Oct 3;26(19):6007. doi: 10.3390/molecules26196007 (PMC8512499; doi:10.3390/molecules26196007)
Supplement: Supplementary file 1 [file molecules-26-06007-s001.zip]

Archive with 1 entries (1 files):
- molecules-1403375-supplementary.pdf
